# Supplementary material for: Experimental diagenesis reveals preservation of biosignatures in filamentous sulfur mats under hydrothermal conditions
Source: Sci Rep. 2025 Oct 31;15:38114. doi: 10.1038/s41598-025-25172-4 (PMC12578821; doi:10.1038/s41598-025-25172-4)
Supplement: Supplementary file 1 — Supplementary Information 1. [file 41598_2025_25172_MOESM1_ESM.xlsx]

## Sheet: 16S microbial community
Kingdom	Phylum	Class	Order	Family	Genus	Species	Percent
Bacteria	Campylobacterota	Campylobacteria	Campylobacterales	Sulfurovaceae	Sulfurovum	Sulfurovum sp002281755	0.515267
Bacteria	Bacteroidota	Bacteroidia	Flavobacteriales	Flavobacteriaceae	Flavobacterium		0.167236
Bacteria	Pseudomonadota	Gammaproteobacteria	Thiotrichales	Thiotrichaceae	Thiothrix		0.0633583
Bacteria	Bacteroidota	Bacteroidia	Flavobacteriales	Flavobacteriaceae			0.0397181
Bacteria	Pseudomonadota	Gammaproteobacteria	Burkholderiales	Thiobacillaceae	PFJX01	PFJX01 sp002281555	0.0256237
Bacteria	Bacillota_A	Clostridia	Clostridiales	Clostridiaceae			0.022801
Bacteria	Desulfobacterota	Desulfuromonadia	Geobacterales	Pseudopelobacteraceae	JACRCG01		0.0195777
Bacteria	Spirochaetota	Spirochaetia	Treponematales	Breznakiellaceae			0.0161352
Bacteria	Desulfobacterota	Desulfuromonadia	Geobacterales	Pseudopelobacteraceae	Trichlorobacter		0.0125114
Bacteria	Patescibacteria	JAEDAM01	Absconditabacterales	Absconditicoccaceae	Aalborg-AAW-1	Aalborg-AAW-1 sp001007975	0.00881141
Bacteria	Desulfobacterota	Desulfobulbia	Desulfobulbales	Desulfocapsaceae	UBA2270	UBA2270 sp013426795	0.00822017
Bacteria	Bdellovibrionota	Bdellovibrionia	Bdellovibrionales	Bdellovibrionaceae	JADJOV01	JADJOV01 sp016713585	0.00724748
Bacteria	Pseudomonadota	Gammaproteobacteria	Halothiobacillales	Halothiobacillaceae	28-57-27	28-57-27 sp002281735	0.00694233
Bacteria	Bacteroidota	Bacteroidia	Bacteroidales	JAADGE01	JAADGE01	JAADGE01 sp021648725	0.00555005
Bacteria	Bdellovibrionota	Bacteriovoracia	Bacteriovoracales	Bacteriovoracaceae			0.00452014
Bacteria	Pseudomonadota	Alphaproteobacteria					0.00419591
Bacteria	Campylobacterota	Campylobacteria	Campylobacterales	Sulfurovaceae	BN30871	BN30871 sp001493195	0.00410055
Bacteria	Pseudomonadota	Alphaproteobacteria	UBA9219	UBA9219	UBA8914	UBA8914 sp009779135	0.00301343
Bacteria	Pseudomonadota	Alphaproteobacteria	Rhodobacterales	Rhodobacteraceae			0.00289899
Bacteria							0.00263198
Bacteria	Patescibacteria	JAEDAM01	Absconditabacterales	Absconditicoccaceae	UBA5124		0.00250801
Bacteria	Pseudomonadota	Gammaproteobacteria	Burkholderiales	Thiobacillaceae	Thiobacillus	Thiobacillus sp021802945	0.00228868
Bacteria	Myxococcota	UBA796	UBA796	UBA2385	UBA2385	UBA2385 sp023150805	0.00219332
Bacteria	Myxococcota	Polyangia	Polyangiales	Polyangiaceae			0.00218378
Bacteria	Campylobacterota	Campylobacteria	Campylobacterales	Sulfurimonadaceae	Sulfuricurvum	Sulfuricurvum sp020721585	0.00212656
Bacteria	Cyanobacteriota	Vampirovibrionia	Gastranaerophilales	UBA9971	UBA9971	UBA9971 sp001784535	0.00200259
Bacteria	Pseudomonadota	Alphaproteobacteria	Micavibrionales	Micavibrionaceae			0.00193584
Bacteria	Patescibacteria	JAEDAM01	Absconditabacterales	Absconditicoccaceae			0.00180233
Bacteria	Bacteroidota	Bacteroidia	Bacteroidales	UBA12170	DYSN01	DYSN01 sp013166655	0.00159254
Bacteria	Bacteroidota	Bacteroidia	Bacteroidales				0.00142089
Bacteria	Pseudomonadota	Gammaproteobacteria	Burkholderiales	Burkholderiaceae			0.0013446
Bacteria	Bacteroidota	Bacteroidia					0.0013446
Bacteria	Bacteroidota	JABWAT01	JABWAT01	JABWAT01	JABWAT01	JABWAT01 sp013360915	0.00133506
Bacteria	Bacteroidota	Bacteroidia	Bacteroidales	UBA4417	UBA4417	UBA4417 sp030654075	0.00129692
Bacteria	Campylobacterota	Campylobacteria	Campylobacterales	SZUA-545	JAIRKM01	JAIRKM01 sp025997415	0.0011348
Bacteria	Patescibacteria	Gracilibacteria	UM-FILTER-43-11	UM-FILTER-43-11	JAFGTE01	JAFGTE01 sp018825145	0.00112527
Bacteria	Bacteroidota	Bacteroidia	Bacteroidales	TTA-H9	GWE2-42-24	GWE2-42-24 sp001768515	0.00101083
Bacteria	Bacteroidota	Bacteroidia	Bacteroidales	VadinHA17	LD21	LD21 sp016709865	0.00094408
Bacteria	Patescibacteria	JAEDAM01	Absconditabacterales	Absconditicoccaceae	CAJBLF01	CAJBLF01 sp023245855	0.000925008
Bacteria	Bdellovibrionota	Bacteriovoracia	Bacteriovoracales	Bacteriovoracaceae	UBA4096	UBA4096 sp020048985	0.000915471
Bacteria	Bacteroidota	Bacteroidia	Bacteroidales	GCA-2748055	JACJXF01	JACJXF01 sp945863035	0.000905935
Bacteria	Bacteroidota	Bacteroidia	Bacteroidales	VadinHA17	LD21	LD21 sp016715075	0.000829646
Bacteria	Bacteroidota	Bacteroidia	Bacteroidales	UBA10428	UBA5072	UBA5072 sp023442525	0.000810574
Bacteria	Bacteroidota	Bacteroidia	Bacteroidales	SZUA-534			0.000791501
Bacteria	Bacteroidota	Bacteroidia	Bacteroidales	Lentimicrobiaceae	Lentimicrobium	Lentimicrobium sp023417935	0.000762893
Bacteria	Patescibacteria	ABY1	BM507	UBA12075	JAHILH01	JAHILH01 sp018897195	0.000715212
Bacteria	Bacteroidota	Bacteroidia	Bacteroidales	UBA10428	UBA5072	UBA5072 sp023442525	0.000657995
Bacteria	Bacteroidota	Bacteroidia	Bacteroidales	F082	CAJBPB01	CAJBPB01 sp903957365	0.000534025
Bacteria	Chloroflexota	Anaerolineae	Anaerolineales	Anaerolineaceae			0.00049588
Bacteria	Krumholzibacteriota	Krumholzibacteria	LZORAL124-64-63	LZORAL124-64-63	PNOJ01		0.000486344
Bacteria	Bacteroidota	Bacteroidia	Bacteroidales	JAADJA01	JAADJA01	JAADJA01 sp020052415	0.000457736
Bacteria	Myxococcota	Myxococcia	Myxococcales	Myxococcaceae	Archangium_A	Archangium_A sp030695565	0.0004482
Bacteria	Bacteroidota	Bacteroidia	Bacteroidales	SZUA-534	GWE2-40-63	GWE2-40-63 sp003512955	0.000438663
Bacteria	Chloroflexota	Anaerolineae	Anaerolineales	UBA4823	UTCFX2	UTCFX2 sp002050125	0.000438663
Bacteria	Myxococcota	Myxococcia	Myxococcales	JAKAPL01	JAJXUD01	JAJXUD01 sp021783235	0.000438663
Bacteria	Bacteroidota	Bacteroidia	Bacteroidales	VadinHA17	LD21	LD21 sp026391475	0.000429127
Bacteria	Verrucomicrobiota	Verrucomicrobiae	Chthoniobacterales	Terrimicrobiaceae	QYQL01	QYQL01 sp026398275	0.000429127
Bacteria	Bacteroidota	Bacteroidia	Bacteroidales	Lentimicrobiaceae	Lentimicrobium	Lentimicrobium sp016709025	0.000400519
Bacteria	Chloroflexota	Anaerolineae	Anaerolineales	Anaerolineaceae	SpSt-1165	SpSt-1165 sp013314735	0.000400519
Bacteria	Myxococcota	Polyangia	Polyangiales	Polyangiaceae	MWCO01	MWCO01 sp002070115	0.000400519
Bacteria	Patescibacteria	ABY1	Magasanikbacterales	UBA922	UBA1557	UBA1557 sp001783255	0.000390983
Bacteria	Myxococcota	UBA9042	PHBI01	PHBI01	JACKFA01	JACKFA01 sp020632715	0.00037191
Bacteria	Pseudomonadota	Gammaproteobacteria	Burkholderiales	Burkholderiaceae	Aquabacterium_A	Aquabacterium_A pictum	0.000362374
Bacteria	Pseudomonadota	Gammaproteobacteria	Acidiferrobacterales	UBA6901	JAJYCY01		0.000352838
Bacteria	Patescibacteria	JAEDAM01	BD1-5	UBA2023	STC-113	STC-113 sp028689205	0.000333766
Bacteria	Patescibacteria	JAEDAM01	Absconditabacterales	Absconditicoccaceae	CAJBLF01		0.000324229
Bacteria	Chloroflexota	Anaerolineae	Aggregatilineales	Phototrophicaceae	Phototrophicus	Phototrophicus sp002699585	0.000314693
Bacteria	Pseudomonadota	Alphaproteobacteria	Rickettsiales	UBA3002	QFOX01	QFOX01 sp003241645	0.000305157
Bacteria	Pseudomonadota	Alphaproteobacteria	Caulobacterales	Caulobacteraceae	Brevundimonas		0.000305157
Bacteria	Chloroflexota	Anaerolineae	Anaerolineales	Anaerolineaceae	UBA6107	UBA6107 sp021825925	0.000295621
Bacteria	Patescibacteria	ABY1	SG8-24	2-12-FULL-60-25	MWCR01		0.000286085
Bacteria	Pseudomonadota	Gammaproteobacteria	Burkholderiales	Rhodocyclaceae			0.000286085
Bacteria	Campylobacterota	Campylobacteria	Campylobacterales	Sulfurimonadaceae	Sulfuricurvum	Sulfuricurvum sp000310245	0.000276549
Bacteria	Pseudomonadota	Gammaproteobacteria	Burkholderiales	Rhodocyclaceae	Propionivibrio	Propionivibrio sp907163075	0.000267013
Bacteria	Patescibacteria	JAEDAM01	BD1-5	UBA6164	MAAV01	MAAV01 sp004563595	0.000257476
Bacteria	Cyanobacteriota	Vampirovibrionia	Gastranaerophilales	Gastranaerophilaceae	CAIPUE01		0.00024794
Bacteria	Bacteroidota	Bacteroidia	Bacteroidales	UBA1556	4572-112	4572-112 sp015493685	0.000238404
Bacteria	Verrucomicrobiota	Kiritimatiellia	PWTM01	PWTM01	VGWF01	VGWF01 sp016873715	0.000238404
Bacteria	Myxococcota	Polyangia	Polyangiales	Polyangiaceae	JACRCQ01	JACRCQ01 sp016218915	0.000228868
Bacteria	Chloroflexota	Anaerolineae	Aggregatilineales	Phototrophicaceae	Flexifilum	Flexifilum breve	0.000219332
Bacteria	Campylobacterota	Campylobacteria	Campylobacterales	Sulfurovaceae	Sulfurovum	Sulfurovum riftiae	0.000209796
Bacteria	Zixibacteria	MSB-5A5	GN15	FEB-12	FEB-12	FEB-12 sp016708025	0.000190723
Bacteria	Cyanobacteriota	Vampirovibrionia	Gastranaerophilales	CAJFVJ01	JAEWLZ01	JAEWLZ01 sp028694275	0.000181187
Bacteria	Bacteroidota	Bacteroidia	Bacteroidales	GWF2-35-48	GWF2-35-48	GWF2-35-48 sp001769125	0.000171651
Bacteria	Bacteroidota	Kapaibacteriia	Kapaibacteriales	UBA2268			0.000171651
Bacteria	Patescibacteria	Gracilibacteria	UBA1369	2-02-FULL-48-14	GCA-016699145	GCA-016699145 sp943354505	0.000171651
Bacteria	Planctomycetota	Phycisphaerae	Phycisphaerales				0.000171651
Bacteria	Bacteroidota	Bacteroidia	Bacteroidales	JAGOPY01	JAGOPY01	JAGOPY01 sp017991835	0.000162115
Bacteria	Bacteroidota	Ignavibacteria	SJA-28	B-1AR			0.000162115
Bacteria	Chloroflexota	Anaerolineae	Fen-1058	Fen-1058	JAGOBP01	JAGOBP01 sp017999195	0.000162115
Bacteria	Pseudomonadota	Gammaproteobacteria					0.000152579
Bacteria	Bacteroidota	Bacteroidia	Bacteroidales	Paludibacteraceae	Paludibacter	Paludibacter propionicigenes	0.000152579
Bacteria	Krumholzibacteriota	Krumholzibacteria	LZORAL124-64-63	LZORAL124-64-63	CAINDZ01	CAINDZ01 sp016703265	0.000152579
Bacteria	Myxococcota	Polyangia	Polyangiales	Sandaracinaceae	JAFLCL01	JAFLCL01 sp019694315	0.000152579
Bacteria	Patescibacteria	Gracilibacteria	UBA1369	UBA1369			0.000152579
Bacteria	Myxococcota	Myxococcia	Myxococcales				0.000143042
Bacteria	Verrucomicrobiota	Kiritimatiellia	CAIVKH01	CAIVKH01	JAMLJG01	JAMLJG01 sp937958885	0.000143042
Bacteria	Verrucomicrobiota	Kiritimatiellia	CAIVKH01	CAIVKH01	JAMLJG01	JAMLJG01 sp027493775	0.000143042
Bacteria	Cyanobacteriota	Vampirovibrionia	Gastranaerophilales	UBA9579	UBA9579	UBA9579 sp001784615	0.000133506
Bacteria	Patescibacteria	ABY1					0.000133506
Bacteria	Bacteroidota	Bacteroidia	Bacteroidales	DTU049	GWF2-43-63	GWF2-43-63 sp002842495	0.00012397
Bacteria	Bacteroidota	Bacteroidia	Bacteroidales	VadinHA17	LD21	LD21 sp016718875	0.000114434
Bacteria	Fibrobacterota	Chitinivibrionia	Chitinivibrionales	Chitinispirillaceae	Chitinispirillum	Chitinispirillum alkaliphilum	0.000114434
Bacteria	Myxococcota	Polyangia	Haliangiales	Haliangiaceae	UBA2376	UBA2376 sp016717005	0.000114434
Bacteria	Pseudomonadota	Gammaproteobacteria	Burkholderiales	Thiobacillaceae	Thiobacillus	Thiobacillus denitrificans_B	0.000114434
Bacteria	Verrucomicrobiota						0.000114434
Bacteria	Bacteroidota	Bacteroidia	Chitinophagales	Saprospiraceae	JADJPL01		0.000104898
Bacteria	Desulfobacterota	Syntrophia	Syntrophales	UBA5619	DYTH01		0.000104898
Bacteria	Patescibacteria	JAEDAM01	Absconditabacterales	Absconditicoccaceae	CAJBLF01	CAJBLF01 sp026397475	0.000104898
Bacteria	Planctomycetota	Phycisphaerae	Tepidisphaerales	Tepidisphaeraceae			0.000104898
Bacteria	Pseudomonadota	Alphaproteobacteria	UBA9219	UBA9219			0.000104898
Bacteria	Pseudomonadota	Gammaproteobacteria	Halothiobacillales	Halothiobacillaceae	Halothiobacillus	Halothiobacillus sp002281295	0.000104898
Bacteria	Bacteroidota	UBA10030	UBA10030	UBA6906	JAGDMK01	JAGDMK01 sp016707525	9.53616e-05
Bacteria	Bdellovibrionota	Bdellovibrionia	Bdellovibrionales	Bdellovibrionaceae	JANWYU01	JANWYU01 sp025055135	9.53616e-05
Bacteria	Chloroflexota	Anaerolineae	Aggregatilineales	UBA2796	CP2-2F	CP2-2F sp938005675	9.53616e-05
Bacteria	UBA10199	UBA10199	2-02-FULL-44-16	JAAZCA01	JAJZQH01	JAJZQH01 sp021810905	9.53616e-05
Bacteria	Verrucomicrobiota	Verrucomicrobiae	Chthoniobacterales	UBA10450			9.53616e-05
Bacteria	Bacteroidota	Ignavibacteria	Ignavibacteriales	Ignavibacteriaceae	XYD12-FULL-36-8	XYD12-FULL-36-8 sp001803045	8.58255e-05
Bacteria	Bacteroidota	UBA10030	UBA10030	UBA6906	JAGDMK01	JAGDMK01 sp016707525	8.58255e-05
Bacteria	Bacteroidota	UBA10030	UBA10030	UBA8401			8.58255e-05
Bacteria	Campylobacterota	Campylobacteria	Campylobacterales	Thiovulaceae	Thiovulum_C	Thiovulum_C stygium	8.58255e-05
Bacteria	Chloroflexota	Anaerolineae	Anaerolineales	Villigracilaceae	Denitrolinea	Denitrolinea sp019187665	8.58255e-05
Bacteria	Desulfobacterota	Syntrophobacteria	Syntrophobacterales	Syntrophobacteraceae	SbD1	SbD1 sp001603845	8.58255e-05
Bacteria	Fusobacteriota	Fusobacteriia	Fusobacteriales	Fusobacteriaceae			8.58255e-05
Bacteria	Hydrogenedentota	Hydrogenedentia	Hydrogenedentiales	CAIZGN01	CAIZGN01	CAIZGN01 sp903932505	8.58255e-05
Archaea	Nanoarchaeota	Nanoarchaeia	Woesearchaeales	UBA9642	UBA9642		8.58255e-05
Bacteria	Pseudomonadota	Alphaproteobacteria	Rhizobiales				8.58255e-05
Bacteria	Pseudomonadota	Gammaproteobacteria	Burkholderiales	Rhodocyclaceae	Azonexus		8.58255e-05
Bacteria	Verrucomicrobiota	Kiritimatiellia	Kiritimatiellales	Tichowtungiaceae	Tichowtungia	Tichowtungia sp013141415	8.58255e-05
Bacteria	Bacteroidota	Bacteroidia	Bacteroidales	Prolixibacteraceae	Draconibacterium	Draconibacterium sp016705335	7.62893e-05
Bacteria	Bacteroidota	Ignavibacteria	Ignavibacteriales	Ignavibacteriaceae	IGN3	IGN3 sp020722045	7.62893e-05
Bacteria	Bacteroidota	Ignavibacteria	Ignavibacteriales	Melioribacteraceae	GCA-2746605	GCA-2746605 sp016708125	7.62893e-05
Bacteria	Cyanobacteriota	Vampirovibrionia	Gastranaerophilales	UBA9579			7.62893e-05
Bacteria	Cyanobacteriota	Vampirovibrionia	Gastranaerophilales	UBA9971	UBA9971	UBA9971 sp001784535	7.62893e-05
Bacteria	Dependentiae	Babeliae	Babeliales	UASB340	UASB340	UASB340 sp018897535	7.62893e-05
Bacteria	Desulfobacterota	Desulfobacteria	Desulfobacterales	SURF-7	QZKS01	QZKS01 sp013824585	7.62893e-05
Bacteria	Krumholzibacteriota	Krumholzibacteria	LZORAL124-64-63	LZORAL124-64-63	CAINDZ01		7.62893e-05
Bacteria	Patescibacteria	Gracilibacteria	UBA1369	UBA1369	CAIOIA01	CAIOIA01 sp903858295	7.62893e-05
Bacteria	Planctomycetota	Planctomycetia	Pirellulales	Lacipirellulaceae	Bythopirellula	Bythopirellula polymerisocia	7.62893e-05
Bacteria	UBP6	UBA1177	UBA1177	UBA1177	UBA1177	UBA1177 sp016290135	7.62893e-05
Bacteria	Pseudomonadota	Alphaproteobacteria	Sphingomonadales	Sphingomonadaceae			7.62893e-05
Bacteria	Pseudomonadota	Alphaproteobacteria	Rhizobiales	Aestuariivirgaceae			6.67531e-05
Bacteria	Bacillota_C	Negativicutes	DSM-13327	DSM-13327	Pelosinus		6.67531e-05
Bacteria	Bacteroidota	Kapaibacteriia	Kapaibacteriales	UBA2268	JANJTB01		6.67531e-05
Bacteria	Campylobacterota	Campylobacteria	Campylobacterales	Sulfurovaceae	Sulfurovum	Sulfurovum sp019972115	6.67531e-05
Bacteria	Desulfobacterota	Desulfobulbia	Desulfobulbales	Desulfocapsaceae	Desulforhopalus	Desulforhopalus sp000961725	6.67531e-05
Bacteria	Desulfobacterota						6.67531e-05
Bacteria	Patescibacteria	Gracilibacteria	UBA1369	LOWO2-01-FULL-3			6.67531e-05
Bacteria	Patescibacteria	JAEDAM01	BD1-5	UBA6164	JAQVPN01	JAQVPN01 sp028713225	6.67531e-05
Bacteria	Patescibacteria	Microgenomatia	UBA1406	GWC2-37-13	JAAXWV01	JAAXWV01 sp013334845	6.67531e-05
Bacteria	Planctomycetota	Planctomycetia	Pirellulales	Lacipirellulaceae	Ga0077529	Ga0077529 sp001464525	6.67531e-05
Bacteria	Chloroflexota	Anaerolineae	Aggregatilineales	Phototrophicaceae	Flexifilum	Flexifilum sp026645745	5.7217e-05
Bacteria	Omnitrophota	Koll11	Zapsychrales	Fredricksoniimonadaceae	GCA-2753745	GCA-2753745 sp002753745	5.7217e-05
Bacteria	Patescibacteria	Gracilibacteria	UBA1369	UBA1369			5.7217e-05
Bacteria	Pseudomonadota	Gammaproteobacteria	Burkholderiales	Burkholderiaceae	Hydrogenophaga		5.7217e-05
Bacteria	Pseudomonadota	Gammaproteobacteria	Burkholderiales	Thiobacillaceae	PFJX01		5.7217e-05
Bacteria	Pseudomonadota	Gammaproteobacteria	Chromatiales	Sedimenticolaceae			5.7217e-05
Bacteria	Bacillota_G	Limnochordia	DTU010	DTU012	CSBR16-202	CSBR16-202 sp007116995	4.76808e-05
Bacteria	Bacteroidota	Bacteroidia	Bacteroidales	F082	JALNZU01	JALNZU01 sp024709145	4.76808e-05
Bacteria	Bdellovibrionota						4.76808e-05
Bacteria	Chloroflexota	Anaerolineae	Aggregatilineales	Phototrophicaceae	Flexifilum	Flexifilum affinis	4.76808e-05
Bacteria	Eisenbacteria	RBG-16-71-46	CAIMUX01	CAIMUX01	JAGQHR01	JAGQHR01 sp946886185	4.76808e-05
Bacteria	Pseudomonadota	Alphaproteobacteria	Micavibrionales	Micavibrionaceae	UBA1672	UBA1672 sp027075555	4.76808e-05
Bacteria	Verrucomicrobiota	Verrucomicrobiae	Chthoniobacterales	Terrimicrobiaceae			4.76808e-05
Bacteria	Planctomycetota	Planctomycetia	Pirellulales				3.81446e-05
Bacteria	Verrucomicrobiota	Verrucomicrobiae	Opitutales	Opitutaceae	Lacunisphaera	Lacunisphaera sp029945445	3.81446e-05
Bacteria	Bacillota_C	Negativicutes	UBA1444	UBA1444	UBA1444	UBA1444 sp012798135	3.81446e-05
Bacteria	Bacteroidota	Bacteroidia	B-17B0	B-17BO	UBA4416		3.81446e-05
Bacteria	Bacteroidota	Bacteroidia	Bacteroidales	Prolixibacteraceae	UBA6024	UBA6024 sp002429385	3.81446e-05
Bacteria	Bacteroidota	Bacteroidia	Chitinophagales	UBA10324	JACCZZ01		3.81446e-05
Bacteria	Dependentiae	Babeliae	Babeliales	Vermiphilaceae			3.81446e-05
Bacteria	Margulisbacteria						3.81446e-05
Bacteria	Myxococcota	UBA727	UBA727				3.81446e-05
Archaea	Nanoarchaeota	Nanoarchaeia	Woesearchaeales	JAFGUC01	JAFGUC01	JAFGUC01 sp016938695	3.81446e-05
Bacteria	Patescibacteria	ABY1	SG8-24	2-12-FULL-60-25	CAIKNB01	CAIKNB01 sp016222815	3.81446e-05
Bacteria	Planctomycetota	Phycisphaerae	UBA1845	Fen-1342			3.81446e-05
Bacteria	Pseudomonadota	Alphaproteobacteria	Micavibrionales	Micavibrionaceae	JAJOJU01	JAJOJU01 sp021208265	3.81446e-05
Bacteria	Pseudomonadota	Gammaproteobacteria	Legionellales	Legionellaceae			2.86085e-05
Bacteria	Acidobacteriota	Polarisedimenticolia	J045	J045	JALTMS01	JALTMS01 sp030949985	2.86085e-05
Bacteria	Actinomycetota	UBA4738	UBA4738	HRBIN12	AC-51		2.86085e-05
Bacteria	Bipolaricaulota	Bipolaricaulia	UBA7950	UBA9294	CAIOGO01	CAIOGO01 sp903839615	2.86085e-05
Bacteria	Chloroflexota	Anaerolineae	Anaerolineales	Anaerolineaceae	UBA6170	UBA6170 sp002840735	2.86085e-05
Bacteria	Chloroflexota	Anaerolineae	Anaerolineales	UBA4823	UBA6092	UBA6092 sp002428565	2.86085e-05
Bacteria	Chloroflexota	Anaerolineae	Anaerolineales	Villigracilaceae	UBA5195	UBA5195 sp903910795	2.86085e-05
Bacteria	Chloroflexota	Anaerolineae	Anaerolineales	Villigracilaceae	Villigracilis		2.86085e-05
Bacteria	Dependentiae	Babeliae	Babeliales	UASB340	WJLJ01	WJLJ01 sp014728525	2.86085e-05
Bacteria	Fermentibacterota	Fermentibacteria	Fermentibacterales	Fermentibacteraceae	Aegiribacteria		2.86085e-05
Bacteria	Myxococcota						2.86085e-05
Bacteria	Patescibacteria	Gracilibacteria	UM-FILTER-43-11	UM-FILTER-43-11	JAFGTE01	JAFGTE01 sp029260955	2.86085e-05
Bacteria	Pseudomonadota	Alphaproteobacteria	Caulobacterales	TH1-2	VFBF01	VFBF01 sp006515885	2.86085e-05
Bacteria	Planctomycetota	Planctomycetia	Gemmatales	Gemmataceae	JAGVLI01	JAGVLI01 sp016795185	2.86085e-05
Bacteria	Acidobacteriota	Thermoanaerobaculia	UBA5066	UBA5066	UBA5066	UBA5066 sp022711615	1.90723e-05
Bacteria	Actinomycetota	Thermoleophilia	BMS3ABIN01	BMS3ABIN01	JACRMB01	JACRMB01 sp016235065	1.90723e-05
Bacteria	Actinomycetota	Thermoleophilia	Gaiellales	Gaiellaceae	GMQP-bins7	GMQP-bins7 sp004366385	1.90723e-05
Bacteria	Bacillota	Bacilli	Bacillales_H	Salisediminibacteriaceae	Salipaludibacillus	Salipaludibacillus sp021028955	1.90723e-05
Bacteria	Bacillota_A	Clostridia	Peptostreptococcales	Anaerovoracaceae			1.90723e-05
Bacteria	Bacteroidota	Bacteroidia	2-12-FULL-35-15	2-12-FULL-35-15	2-12-FULL-35-15		1.90723e-05
Bacteria	Bacteroidota	Bacteroidia	AKYH767-A	OLB10	JAJTFW01		1.90723e-05
Bacteria	Bacteroidota	Bacteroidia	B-17B0	B-17BO	UBA2475		1.90723e-05
Bacteria	Bacteroidota	Bacteroidia	Bacteroidales	FEN-979	CAIVAT01	CAIVAT01 sp903959905	1.90723e-05
Bacteria	Bacteroidota	Bacteroidia	Bacteroidales	UBA12481	UBA12481	UBA12481 sp001769295	1.90723e-05
Bacteria	Bacteroidota	Bacteroidia	Chitinophagales	Chitinophagaceae			1.90723e-05
Bacteria	Bacteroidota	Ignavibacteria	Ignavibacteriales	Ignavibacteriaceae			1.90723e-05
Bacteria	Bacteroidota	Kapaibacteriia	OLB7	OLB7	OLB7	OLB7 sp016788565	1.90723e-05
Bacteria	Bdellovibrionota	UBA2361	SZUA-149				1.90723e-05
Bacteria	Campylobacterota	Campylobacteria	Campylobacterales				1.90723e-05
Bacteria	Chloroflexota	Dehalococcoidia	SM23-28-2	RBG-16-64-32	JAUSFE01	JAUSFE01 sp030649945	1.90723e-05
Bacteria	Chloroflexota	Limnocylindria	Limnocylindrales	CSP1-4			1.90723e-05
Bacteria	Cyanobacteriota	Vampirovibrionia	Obscuribacterales	Obscuribacteraceae	Ga0077546	Ga0077546 sp913063055	1.90723e-05
Bacteria	Dependentiae	Babeliae	Babeliales	RVW-14			1.90723e-05
Bacteria	Dependentiae	Babeliae	Babeliales				1.90723e-05
Bacteria	Myxococcota	Polyangia	HGW-17	HGW-17	HGW-17	HGW-17 sp002841905	1.90723e-05
Bacteria	Myxococcota	Polyangia	Nannocystales	Nannocystaceae	Nannocystis	Nannocystis sp016714285	1.90723e-05
Bacteria	Myxococcota	UBA796	UBA796	GCA-2862545			1.90723e-05
Bacteria	Myxococcota	UBA796	UBA796	SXON01	CAIUMM01	CAIUMM01 sp903844155	1.90723e-05
Bacteria	Nitrospirota	Thermodesulfovibrionia	Thermodesulfovibrionales	SM23-35	VGWX01	VGWX01 sp016873615	1.90723e-05
Bacteria	Patescibacteria	ABY1	BM507	UBA12465	CG1-02-41-21	CG1-02-41-21 sp022710685	1.90723e-05
Bacteria	Patescibacteria	UBA1384	2-12-FULL-50-11	2-12-FULL-50-11	2-12-FULL-50-11	2-12-FULL-50-11 sp001774395	1.90723e-05
Bacteria	Planctomycetota	Phycisphaerae	Sedimentisphaerales	UBA12454	UBA12454	UBA12454 sp003142595	1.90723e-05
Bacteria	Planctomycetota	Phycisphaerae	UBA1845	PWPN01	JACQVT01	JACQVT01 sp029550525	1.90723e-05
Bacteria	Planctomycetota	Phycisphaerae					1.90723e-05
Bacteria	Planctomycetota	Planctomycetia	Gemmatales	Gemmataceae	Gemmata	Gemmata sp013822345	1.90723e-05
Bacteria	Planctomycetota	Planctomycetia	Gemmatales	Gemmataceae	Gemmata	Gemmata sp021413735	1.90723e-05
Bacteria	Planctomycetota	Planctomycetia	Pirellulales	Lacipirellulaceae	JABDGM01	JABDGM01 sp022614705	1.90723e-05
Bacteria	Planctomycetota	Planctomycetia	Pirellulales	PALSA-1355			1.90723e-05
Bacteria	Planctomycetota						1.90723e-05
Bacteria	Pseudomonadota	Alphaproteobacteria	Rhizobiales	Beijerinckiaceae			1.90723e-05
Bacteria	Pseudomonadota	Alphaproteobacteria	Rhizobiales	Rhizobiaceae	Mesorhizobium		1.90723e-05
Bacteria	Pseudomonadota	Alphaproteobacteria	Rhizobiales	Xanthobacteraceae			1.90723e-05
Bacteria	Pseudomonadota	Alphaproteobacteria	SHVZ01	SHVZ01	SHVZ01	SHVZ01 sp945897335	1.90723e-05
Bacteria	Pseudomonadota	Gammaproteobacteria	Burkholderiales	Burkholderiaceae	Collimonas		1.90723e-05
Bacteria	Pseudomonadota	Gammaproteobacteria	Burkholderiales	Gallionellaceae	Gallionella		1.90723e-05
Bacteria	Pseudomonadota	Gammaproteobacteria	Burkholderiales	Sulfuricellaceae	Sulfurimicrobium	Sulfurimicrobium lacus	1.90723e-05
Bacteria	Pseudomonadota	Gammaproteobacteria	Legionellales	Legionellaceae	Legionella	Legionella quateirensis	1.90723e-05
Bacteria	Pseudomonadota	Gammaproteobacteria	Steroidobacterales	Steroidobacteraceae	SCUD01	SCUD01 sp019634895	1.90723e-05
Bacteria	Verrucomicrobiota	Lentisphaeria	Oligosphaerales				1.90723e-05
Bacteria	Verrucomicrobiota	Lentisphaeria	Victivallales	GWF2-50-93	CAIQLG01	CAIQLG01 sp903872565	1.90723e-05
Bacteria	Verrucomicrobiota	Verrucomicrobiae	Chthoniobacterales	JACTMZ01	JACTMZ01		1.90723e-05
Bacteria	Verrucomicrobiota	Verrucomicrobiae	Limisphaerales	UBA11358	WYBW01	WYBW01 sp011525685	1.90723e-05
Bacteria	Planctomycetota	Planctomycetia	Gemmatales	Gemmataceae			1.90723e-05
Bacteria	Pseudomonadota	Gammaproteobacteria	Burkholderiales				1.90723e-05
Bacteria	Acidobacteriota	Polarisedimenticolia	Polarisedimenticolales				9.53616e-06
Bacteria	Acidobacteriota	Thermoanaerobaculia	Thermoanaerobaculales	Thermoanaerobaculaceae	RBG-13-68-16	RBG-13-68-16 sp004298115	9.53616e-06
Bacteria	Acidobacteriota	Thermoanaerobaculia	UBA5066	Gp7-AA6	Gp7-AA6	Gp7-AA6 sp030948185	9.53616e-06
Bacteria	Acidobacteriota	Vicinamibacteria	Vicinamibacterales	JAKQTR01	JAKQTR01	JAKQTR01 sp026393675	9.53616e-06
Bacteria	Actinomycetota	Actinomycetes	Actinomycetales	Microbacteriaceae	Cryobacterium		9.53616e-06
Bacteria	Actinomycetota	Thermoleophilia	Gaiellales	Gaiellaceae	Gaiella	Gaiella sp009694305	9.53616e-06
Bacteria	Actinomycetota	Thermoleophilia	Gaiellales	Gaiellaceae	Gaiella	Gaiella sp027493885	9.53616e-06
Bacteria	Actinomycetota	Thermoleophilia	Miltoncostaeales	Miltoncostaeaceae	Miltoncostaea	Miltoncostaea oceani	9.53616e-06
Bacteria	Armatimonadota	Fimbriimonadia	Fimbriimonadales	Fimbriimonadaceae			9.53616e-06
Bacteria	Bacillota	Bacilli	Bacillales_B	DSM-18226	Bacillus_BD	Bacillus_BD sp024494465	9.53616e-06
Bacteria	Bacillota_A	Clostridia	Christensenellales	Aristaeellaceae			9.53616e-06
Bacteria	Bacillota_A	Clostridia	Lachnospirales	Lachnospiraceae	Anaerocolumna	Anaerocolumna sedimenticola	9.53616e-06
Bacteria	Bacteroidota	Bacteroidia	B-17B0	B-17BO	JAHEYG01		9.53616e-06
Bacteria	Bacteroidota	Bacteroidia	Bacteroidales	UBA4417	UBA4417	UBA4417 sp903887815	9.53616e-06
Bacteria	Bacteroidota	Bacteroidia	Chitinophagales	Chitinophagaceae	Lacibacter		9.53616e-06
Bacteria	Bacteroidota	Bacteroidia	Flavobacteriales	UA16	JAIBBG01	JAIBBG01 sp019694805	9.53616e-06
Bacteria	Bacteroidota	Kapaibacteriia	Palsa-1295	Palsa-1295	JAFDZW01	JAFDZW01 sp018266755	9.53616e-06
Bacteria	Bdellovibrionota	Bacteriovoracia	Bacteriovoracales	Bacteriovoracaceae	Bacteriovorax	Bacteriovorax sp030654205	9.53616e-06
Bacteria	Bdellovibrionota	Bdellovibrionia	Bdellovibrionales	Bdellovibrionaceae	Pseudobdellovibrio		9.53616e-06
Bacteria	Bdellovibrionota	Bdellovibrionia	Bdellovibrionales	Bdellovibrionaceae	UBA2316	UBA2316 sp002256935	9.53616e-06
Bacteria	Bdellovibrionota	FAC87	UBA2466	UBA2466			9.53616e-06
Bacteria	Chloroflexota	Anaerolineae	Aggregatilineales	Phototrophicaceae	CFX2		9.53616e-06
Bacteria	Chloroflexota	Anaerolineae	Aggregatilineales	UBA2796	JAHBVK01	JAHBVK01 sp019637615	9.53616e-06
Bacteria	Chloroflexota	Anaerolineae	Anaerolineales	Villigracilaceae	UBA12087	UBA12087 sp001796335	9.53616e-06
Bacteria	Chloroflexota	Anaerolineae	Anaerolineales	Villigracilaceae			9.53616e-06
Bacteria	Chloroflexota	Anaerolineae	Caldilineales	Caldilineaceae	Fredericiella	Fredericiella danica	9.53616e-06
Bacteria	Chloroflexota	Anaerolineae	Caldilineales	Caldilineaceae			9.53616e-06
Bacteria	Chloroflexota	Anaerolineae	Fen-1058	Fen-1058	JADGQE01	JADGQE01 sp017882055	9.53616e-06
Bacteria	Chloroflexota	Dehalococcoidia	SM23-28-2	RBG-16-64-32	JAUSFE01	JAUSFE01 sp030649945	9.53616e-06
Bacteria	Cyanobacteriota	Vampirovibrionia	Obscuribacterales	Obscuribacteraceae	SBAT01	SBAT01 sp005240105	9.53616e-06
Bacteria	Cyanobacteriota	Vampirovibrionia	Vampirovibrionales	Vampirovibrionaceae	JAJCZA01	JAJCZA01 sp029262635	9.53616e-06
Bacteria	Dependentiae	Babeliae	Babeliales	Babeliaceae	BOG-1370	BOG-1370 sp021827715	9.53616e-06
Bacteria	Desulfobacterota	Desulfobaccia	Desulfobaccales	0-14-0-80-60-11	0-14-0-80-60-11	0-14-0-80-60-11 sp016875015	9.53616e-06
Bacteria	Desulfobacterota	Desulfobulbia	Desulfobulbales	Desulfocapsaceae			9.53616e-06
Bacteria	Desulfobacterota	Desulfomonilia	Desulfomonilales	Desulfomonilaceae	CAJBEZ01	CAJBEZ01 sp021777225	9.53616e-06
Bacteria	Electryoneota	RPQS01	RPQS01	RPQS01	JABWCQ01	JABWCQ01 sp016721565	9.53616e-06
Bacteria	Eremiobacterota	Xenobia	Xenobiales	JADMJV01	JADMJV01	JADMJV01 sp022842865	9.53616e-06
Bacteria	Gemmatimonadota	Gemmatimonadetes	Gemmatimonadales	GWC2-71-9	JABFSM01	JABFSM01 sp013140635	9.53616e-06
Bacteria	Myxococcota	UBA727	UBA727	VGSZ01	VGSZ01	VGSZ01 sp903952805	9.53616e-06
Bacteria	Myxococcota	UBA796	UBA796	GCA-2862545	JACKEQ01	JACKEQ01 sp020632875	9.53616e-06
Bacteria	Myxococcota	UBA9160	UBA9160				9.53616e-06
Archaea	Nanoarchaeota	Nanoarchaeia	Woesearchaeales	ARS49			9.53616e-06
Bacteria	Nitrospirota	Thermodesulfovibrionia	Thermodesulfovibrionales	SM23-35	0-14-3-00-41-53	0-14-3-00-41-53 sp002780895	9.53616e-06
Bacteria	Omnitrophota	Koll11	2-01-FULL-45-10	2-01-FULL-45-10	2-01-FULL-45-10	2-01-FULL-45-10 sp030695905	9.53616e-06
Bacteria	Planctomycetota	Brocadiia	CAIUPP01	CAIUPP01	JAKJEM01	JAKJEM01 sp022705425	9.53616e-06
Bacteria	Planctomycetota	Phycisphaerae	Phycisphaerales	UBA1924	JAHBXL01		9.53616e-06
Bacteria	Planctomycetota	Planctomycetia	Gemmatales	Gemmataceae	SIAJ01	SIAJ01 sp009691845	9.53616e-06
Bacteria	Planctomycetota	Planctomycetia	Gemmatales	Gemmataceae	Urbifossiella	Urbifossiella sp003136315	9.53616e-06
Bacteria	Planctomycetota	Planctomycetia	Pirellulales	PALSA-1355			9.53616e-06
Bacteria	Planctomycetota	Planctomycetia	Planctomycetales	Planctomycetaceae	JACQFH01	JACQFH01 sp016200145	9.53616e-06
Bacteria	Planctomycetota	Planctomycetia	Planctomycetales	Planctomycetaceae	JACRIH01	JACRIH01 sp016235885	9.53616e-06
Bacteria	Planctomycetota	Planctomycetia	Planctomycetales	Planctomycetaceae	UBA10511	UBA10511 sp003508595	9.53616e-06
Bacteria	Planctomycetota	Planctomycetia	Planctomycetales	Planctomycetaceae			9.53616e-06
Bacteria	Pseudomonadota	Alphaproteobacteria	Rhizobiales	Ancalomicrobiaceae	Siculibacillus	Siculibacillus lacustris	9.53616e-06
Bacteria	Pseudomonadota	Alphaproteobacteria	Rhizobiales	Hyphomicrobiaceae	JANXVY01	JANXVY01 sp025351425	9.53616e-06
Bacteria	Pseudomonadota	Alphaproteobacteria	Rhizobiales	Hyphomicrobiaceae			9.53616e-06
Bacteria	Pseudomonadota	Alphaproteobacteria	Rhizobiales	Rhizobiaceae	Zhengella	Zhengella sp019912385	9.53616e-06
Bacteria	Pseudomonadota	Alphaproteobacteria	Rhodobacterales	Rhodobacteraceae	Pseudorhodobacter_B	Pseudorhodobacter_B sp000176015	9.53616e-06
Bacteria	Pseudomonadota	Gammaproteobacteria	Burkholderiales	Burkholderiaceae	Albitalea	Albitalea terrae	9.53616e-06
Bacteria	Pseudomonadota	Gammaproteobacteria	Burkholderiales	Burkholderiaceae	Rubrivivax		9.53616e-06
Bacteria	Pseudomonadota	Gammaproteobacteria	Burkholderiales	Burkholderiaceae	Undibacterium		9.53616e-06
Bacteria	Pseudomonadota	Gammaproteobacteria	Burkholderiales	Casimicrobiaceae	CAIWHR01	CAIWHR01 sp016720425	9.53616e-06
Bacteria	Pseudomonadota	Gammaproteobacteria	Burkholderiales	Gallionellaceae	Gallionella	Gallionella sp019449655	9.53616e-06
Bacteria	Pseudomonadota	Gammaproteobacteria	Burkholderiales	Sulfuriferulaceae	Sulfuriferula	Sulfuriferula plumbiphila	9.53616e-06
Bacteria	Pseudomonadota	Gammaproteobacteria	Burkholderiales	Thiobacillaceae	Thiobacillus		9.53616e-06
Bacteria	Pseudomonadota	Gammaproteobacteria	JACCYU01	JACCYU01	JAPSGG01	JAPSGG01 sp031177845	9.53616e-06
Archaea	Thermoproteota	Nitrososphaeria	Nitrososphaerales	Nitrosopumilaceae	Nitrosopelagicus		9.53616e-06
Bacteria	Verrucomicrobiota	Kiritimatiellia	JAAZAB01	JAAZAB01	JAQUQV01	JAQUQV01 sp028715905	9.53616e-06
Bacteria	Verrucomicrobiota	Verrucomicrobiae	Limisphaerales				9.53616e-06
Bacteria	Verrucomicrobiota	Verrucomicrobiae	Verrucomicrobiales	Verrucomicrobiaceae	Verrucomicrobium		9.53616e-06
